# Supplementary material for: Cross-seeding between Aβ and SEVI indicates a pathogenic link and gender difference between alzheimer diseases and AIDS
Source: Commun Biol. 2022 May 5;5:417. doi: 10.1038/s42003-022-03343-7 (PMC9072343; doi:10.1038/s42003-022-03343-7)
Supplement: Supplementary file 5 — Supplementary Data 1 [file 42003_2022_3343_MOESM5_ESM.xlsx]

## Sheet: Fig.1b
	20 μM Aβ			+0.1 μM SEVI			+1 μM SEVI			+5 μM SEVI			5 μM SEVI
Time (h)	Y1	Y2	Y3	Y1	Y2	Y3	Y1	Y2	Y3	Y1	Y2	Y3	Y1	Y2	Y3
0.5	0	0	0	0	0	0	0	0	0	0	0	0	0	0	0
1	7.7695	6.195	8.1995	5.676	4.549	4.99	5.148	5.081	5.9025	1.3105	0.479	-0.0385	0.59767	0.93504	0.76082
1.5	16.219	14.531	13.8555	10.809	8.433	8.715	10.529	10.6675	10.8835	4.1425	2.0555	1.6065	0.06134	0.72242	1.09685
2	23.589	20.055	21.734	12.708	14.516	12.895	13.624	14.3965	15.435	4.6975	2.9635	5.2585	-0.10333	0.4377	1.11848
2.5	29.3145	26.3155	27.7035	15.676	15.235	16.898	17.271	17.5895	19.045	6.6285	5.4375	5.286	0.237	0.99385	1.24826
3	36.4575	31.048	31.692	19.108	19.105	19.534	20.9235	21.699	22.17	7.071	6.955	7.1565	-0.23266	0.7712	1.51266
3.5	40.6075	38.2735	38.555	22.081	20.732	21.789	22.184	22.4695	23.7025	8.5225	7.4335	7.0785	-0.16066	1.05497	0.71022
4	46.933	41.554	41.377	24.856	23.033	25.146	24.779	25.5215	26.978	9.3185	8.3365	8.8925	0.16034	0.26359	1.06893
4.5	51.6195	47.942	48.6025	27.026	26.283	26.571	24.809	25.585	27.164	9.2755	8.338	8.9545	-0.292	0.41559	0.76754
5	57.375	53.499	54.725	29.582	29.663	27.897	26.601	27.3795	27.8205	10.626	10.417	10.0675	-0.68966	1.48372	1.63527
5.5	63.4755	58.219	62.7	31.248	30.203	31.006	26.2495	27.1195	28.058	10.8735	10.1105	10.035	-0.18166	0.43572	0.79477
6	70.4205	66.5995	67.657	34.8	33.295	33.694	26.912	27.928	29.221	10.8845	10.4725	10.282	-0.353	1.17226	1.9175
6.5	76.643	73.1965	72.668	37.273	36.654	36.646	27.3335	27.71	28.862	11.8115	11.11	11.184	-0.52466	2.50854	0.94986
7	82.2335	81.1005	81.689	39.672	39.606	38.409	26.842	27.484	29.0575	11.718	10.3295	10.764	-0.63833	0.50262	4.20519
7.5	91.9835	89.014	90.1735	45.106	43.846	42.656	26.7585	28.696	30.038	12.765	11.374	12.12	-0.885	0.87598	2.91795
8	99.6575	98.8225	99.37	46.647	46.977	46.313	27.4845	29.7575	30.4865	12.436	12.5195	12.5395	-0.48866	2.21927	3.63255
8.5	111.323	109.21	110.576	51.435	52.435	50.492	28.8035	28.74	30.039	13.6145	12.145	12.8765	-0.648	1.42745	1.99473
9	120.218	122.257	123.501	56.092	55.141	55.964	28.3465	28.6515	30.283	13.2915	12.781	12.8615	-0.63	0.88762	0.96256
9.5	131.84	135.297	137.898	63.73	62.615	61.929	28.055	27.878	30.265	14.708	13.694	14.2095	-0.573	1.06537	1.08039
10	146.189	150.424	150.84	69.979	68.004	67.284	28.0625	29.156	29.789	13.8395	13.076	13.725	-0.69033	1.45533	1.96778
10.5	161.559	167.765	168.63	73.917	75.429	73.821	28.732	29.0565	30.3355	14.1935	13.178	15.2865	-0.82733	0.48124	2.1341
11	178.432	186.469	186.043	83.753	81.507	81.047	28.5015	30.319	31.5295	15.04	13.5955	14.1475	-0.823	0.35237	2.71975
11.5	197.957	203.175	206.281	93.514	92.771	93.121	29.938	30.705	31.8665	15.005	14.724	14.0505	-1.04766	2.0236	1.77226
12	215.989	222.606	225.47	104.342	104.239	100.987	30.311	31.755	32.19	15.276	14.385	14.988	-0.764	0.37599	1.87913
12.5	234.926	245.951	248.101	114.088	111.716	111.344	30.496	30.128	31.828	15.7095	15.5645	14.7235	-1.19333	1.05481	2.21587
13	258.452	263.807	266.954	126.624	124.232	123.721	31.6485	32.202	33.2255	16.709	15.8835	14.594	-1.303	1.82178	1.53568
13.5	279.029	287.334	291.958	138.787	136.901	135.524	31.3275	32.999	32.4025	16.5255	15.8155	16.3635	-1.04933	1.97107	2.25909
14	303.881	314.829	318.832	154.706	149.628	150.44	32.575	31.92	33.2015	16.7655	15.196	15.9295	-0.75733	1.45439	0.35339
14.5	331.19	342.2	345.695	167.358	167.481	166.191	32.3385	33.234	34.782	16.2885	15.9925	15.6915	-1.02966	2.00088	3.62557
15	358.686	368.157	370.476	184.742	183.486	180.208	32.4995	32.941	35.205	16.3845	16.0395	15.5475	-1.233	1.08531	1.65726
15.5	383.68	400.02	406.289	200.402	196.796	194.913	32.253	33.037	34.1035	15.597	16.0325	15.7655	-1.55733	2.15313	2.25509
16	418.079	423.216	422.531	217.854	218.006	211.717	33.055	34.824	34.6075	16.391	16.3405	16.7685	-1.56166	1.28045	0.60261
16.5	435.259	450.76	450.923	234.691	229.974	230.569	32.337	32.828	33.6925	16.4515	15.6745	14.983	-1.36833	0.82436	1.64877
17	461.977	469.868	469.623	254.791	253.69	253.847	34.083	34.9815	36.5855	18.607	17.792	17.3285	-0.45266	1.82992	4.11634
17.5	479.832	487.066	488.084	275.468	272.951	269.861	33.5265	34.623	35.8945	18.6415	17.1615	17.118	-0.344	0.42849	0.84824
18	496.93	505.567	502.771	296.226	294.238	293.305	34.4825	35.086	36.7345	19.2345	16.991	17.68	-1.04933	1.58485	2.16859
18.5	513.085	515.983	519.73	316.477	313.534	311.633	34.441	34.9465	35.502	18.2015	17.146	17.9275	-0.78166	1.82571	0.68
19	525.664	531.915	531.743	335.64	334.627	329.765	34.6655	36.246	36.658	18.186	17.3305	17.696	-1.04133	2.12968	1.55283
19.5	538.99	542.143	543.069	352.092	353.07	353.141	33.923	36.121	36.823	18.603	17.2575	17.7955	-1.51966	1.55015	0.51955
20	554.709	553.16	556.249	373.637	372.191	369.961	35.855	37.2525	37.751	19.6565	18.5655	19.4705	-0.67166	1.19373	3.11724
20.5	560.715	555.113	562.63	385.776	387.481	381.812	35.2685	36.767	37.0335	18.8605	18.832	19.4615	-0.53133	1.96047	1.33623
21	566.611	557.941	568.018	396.904	395.376	392.523	34.7835	36.5925	37.5045	19.557	18.8065	19.5835	-0.67766	1.32882	2.55679
21.5	575.551	569.783	572.917	410.04	407.877	404.891	35.7945	36.123	37.158	20.0445	19.936	20.1165	-0.55733	2.1703	2.31343
22	573.182	574.192	579.466	421.26	420.458	416.242	34.8045	37.1085	37.7965	21.9855	20.4215	21.144	-0.54666	0.53276	1.88716
22.5	589	583.856	585.259	431.619	431.332	432.55	37.143	37.392	39.624	22.228	21.752	21.4825	-1.149	0.08155	0.77506
23	594.977	591.875	588.367	447.424	443.681	444.791	36.6215	38.7085	38.6655	23.4475	22.6025	22.125	-1.05333	0.72551	1.14351
23.5	600.803	592.654	591.429	453.211	450.794	453.98	37.118	36.66	39.514	24.128	22.755	23.5555	-1.226	2.26785	2.56761
24	600.817	592.625	591.459	454.013	451.734	453.024	37.974	35.994	39.603	23.945	22.677	23.257	-0.65433	2.38888	0.92537

## Sheet: Fig.1d
	Aβ 0 h	Aβ 24 h	+0.1 μM SEVI 0 h	+0.1 μM SEVI 24 h	+5 μM SEVI 0 h	+5 μM SEVI 24 h
250	0.031134	-0.22558	0.167442	-0.0519	-0.35969	0.328214
249	0.028712	-0.17037	0.128247	-0.04999	-0.28992	0.325077
248	0.03078	-0.08921	0.089199	-0.05658	-0.23407	0.216209
247	0.034243	-0.01198	0.049233	-0.07927	-0.20191	0.089398
246	0.029031	-0.0225	0.007015	0.019301	-0.19615	0.135026
245	0.006049	-0.06886	-0.03772	-0.01517	-0.21191	0.140408
244	-0.03576	-0.12195	-0.08528	0.009392	-0.2397	0.000608
243	-0.08925	-0.19923	-0.13849	0.079524	-0.27172	0.022858
242	-0.1444	-0.26797	-0.2025	0.079193	-0.30758	0.014757
241	-0.19392	-0.29495	-0.2807	0.035327	-0.35443	-0.0887
240	-0.23605	-0.35141	-0.37098	0.052842	-0.42021	-0.08084
239	-0.27469	-0.3873	-0.46672	-0.03842	-0.50541	-0.08712
238	-0.31764	-0.42602	-0.56213	-0.16011	-0.60031	-0.20981
237	-0.37299	-0.47824	-0.65621	-0.15028	-0.6887	-0.25309
236	-0.44453	-0.57225	-0.75132	-0.14399	-0.7547	-0.3403
235	-0.52817	-0.68471	-0.84855	-0.11484	-0.78947	-0.56499
234	-0.61269	-0.86533	-0.9458	-0.03232	-0.79678	-0.62215
233	-0.68538	-1.09523	-1.0406	0.013442	-0.79386	-0.64192
232	-0.73917	-1.29811	-1.13242	-0.01597	-0.80295	-0.79341
231	-0.77559	-1.36609	-1.22026	-0.01104	-0.83696	-0.81609
230	-0.80148	-1.42511	-1.29898	-0.00348	-0.8915	-0.73459
229	-0.82339	-1.49171	-1.36078	0.020097	-0.95192	-0.77318
228	-0.84468	-1.62139	-1.40112	0.014035	-1.00858	-0.84759
227	-0.8673	-1.72795	-1.42177	0.016882	-1.06487	-0.79618
226	-0.895	-1.94556	-1.42736	-0.1155	-1.13022	-0.88258
225	-0.93404	-2.18762	-1.4205	-0.3114	-1.20635	-0.93833
224	-0.98928	-2.41459	-1.40183	-0.45312	-1.28067	-1.01231
223	-1.05818	-2.48986	-1.37429	-0.55587	-1.33297	-1.14508
222	-1.12914	-2.61563	-1.34591	-0.66173	-1.34881	-1.21827
221	-1.18795	-2.69969	-1.32749	-0.56387	-1.32784	-1.20382
220	-1.22876	-2.67014	-1.32736	-0.31437	-1.28247	-1.20917
219	-1.25978	-2.64779	-1.34659	-0.17493	-1.2315	-1.15519
218	-1.2982	-2.70557	-1.37719	0.045585	-1.19472	-1.10528
217	-1.35824	-2.67182	-1.40509	0.120461	-1.18857	-1.05734
216	-1.44189	-2.67735	-1.41894	0.045214	-1.22093	-0.96615
215	-1.53919	-2.686	-1.42059	-0.11457	-1.28826	-0.89216
214	-1.63732	-2.57753	-1.42787	-0.17745	-1.3797	-0.82487
213	-1.73212	-2.57448	-1.46371	-0.36888	-1.48564	-0.55847
212	-1.83528	-2.51741	-1.53862	-0.27126	-1.6035	-0.45712
211	-1.97275	-2.26785	-1.64257	-0.03141	-1.73754	-0.48275
210	-2.17353	-2.0002	-1.75646	0.308538	-1.89586	-0.56718
209	-2.45439	-1.70143	-1.87425	0.520909	-2.08594	-0.60249
208	-2.81061	-1.11431	-2.01452	0.671239	-2.30924	-0.68059
207	-3.2186	-0.49496	-2.20784	0.688675	-2.55869	-0.75591
206	-3.64622	-0.08852	-2.46978	0.852152	-2.82409	-0.90609
205	-4.06333	0.463943	-2.78495	0.867305	-3.10099	-1.10821
204	-4.44989	1.0837	-3.11813	0.935305	-3.39114	-1.22006
203	-4.80083	1.56569	-3.44183	1.18998	-3.69117	-1.50951
202	-5.12232	1.9689	-3.7527	1.28518	-3.98226	-1.75852
201	-5.41683	2.67812	-4.06015	1.43789	-4.23579	-1.95551
200	-5.66754	3.1483	-4.36017	1.71773	-4.43124	-1.94869
199	-5.83878	3.54216	-4.62391	1.91953	-4.56638	-2.3344
198	-5.89468	4.04917	-4.81605	1.74185	-4.64549	-2.5483
197	-5.82017	4.35045	-4.92569	1.79581	-4.65669	-2.57647
196	-5.62848	4.44999	-4.97524	1.78043	-4.56355	-2.47445
195	-5.35302	4.50913	-4.98989	1.4212	-4.32295	-2.47993
194	-5.03029	4.3395	-4.94951	0.881464	-3.91434	-2.22335
193	-4.68315	4.08063	-4.77123	0.774451	-3.35473	-1.8068
192	-4.31484	4.01028	-4.35402	0.667955	-2.68844	-1.58033
191	-3.92047	3.87696	-3.66303	0.34516	-1.9637	-1.4157
190	-3.50556	3.85332	-2.78641	0.263707	-1.21602	-1.2554

## Sheet: Fig.1e
	α-helix	β-sheet	other
20 μM Aβ	14.5	47.4	38.1
+0.1 μM SEVI	7.9	44.1	48
+5 μM SEVI	1	37	62.9

## Sheet: Fig.2a
	20 μM Aβ			+ 5 μM SEVI at 1h			+ 5 μM SEVI at 5h			+ 5 μM SEVI at 11h			+ 1 μM SEVI at 24h			+ 5 μM SEVI at 24h			+ 10 μM SEVI at 24h
	Y1	Y2	Y3	Y1	Y2	Y3	Y1	Y2	Y3	Y1	Y2	Y3	Y1	Y2	Y3	Y1	Y2	Y3	Y1	Y2	Y3
0.5	0	0	0
1	17.501	17.381	16.711	17.501	17.381	16.711
1.5	23.271	24.441	22.43	32.619	31.713	34.4095
2	31.962	30.45	32.735	55.3025	53.8405	55.5925
2.5	42.439	41.353	41.221	67.965	68.3265	67.211
3	49.87	46.681	48.455	57.4045	62.201	64.8345
3.5	55.674	55.543	54.833	48.372	50.9375	52.328
4	64.888	63.921	61.603	42.3945	45.993	46.1765
4.5	72.171	69.696	68.9	37.26	39.7545	41.315
5	80.438	77.884	78.907	34.42	37.5825	39.75	80.438	77.884	78.907
5.5	89.382	88.349	89.15	41.344	44.1045	45.5995	85.617	86.4825	85.9255
6	93.581	92.977	93.121	37.229	39.982	40.2445	105.248	106.038	103.367
6.5	105.385	103.436	101.007	34.4785	36.949	37.565	109.68	111.574	108.893
7	113.629	111.291	110.396	33.7305	36.692	38.1555	101.1	104.656	103.448
7.5	124.531	123.772	119.926	32.611	35.661	35.6785	86.747	90.278	87.388
8	136.192	133.464	132.232	32.53	34.6285	34.273	78.4165	81.8365	80.885
8.5	150.061	148.655	146.847	32.265	34.803	35.734	75.925	76.0485	74.468
9	163.997	161.25	161.099	31.2135	34.1545	35.977	74.285	74.6965	72.5475
9.5	182.022	181.017	177.43	30.737	34.2005	35.442	70.953	72.499	70.409
10	200.002	200.998	197.525	31.5265	34.0045	35.595	70.1525	70.1325	69
10.5	221.331	219.879	216.811	30.174	33.2175	34.5045	68.399	70.282	67.3825
11	242.4	242.001	240.044	30.9405	34.8435	34.953	67.4895	68	66.742	242.4	242.001	240.044
11.5	266.157	262.005	262.312	30.374	32.17	35.0355	65.2505	67.0695	65.5195	258.103	260.488	258.514
12	291.964	291.879	287.439	31.766	33.9515	34.283	66.9	68.153	67.4225	288.608	284.168	285.799
12.5	315.29	313.26	311.698	36.65	38.6015	39.9415	73.0225	74.353	74.9445	181.529	176.96	177.827
13	364.555	362.171	356.078	35.8245	39.2035	38.8925	71.941	73.747	71.7305	174.814	179.279	175.957
13.5	425.973	432.591	423.718	36.135	37.5325	39.2085	71.4455	72.5105	71.8185	157.46	163.318	157.321
14	460.173	494.599	497.202	34.775	37.1115	38.8015	71.197	73.1445	71.446	141.355	145.889	144.171
14.5	485.183	528.05	534.7	32.75	37.6375	38.165	69.1685	71.1195	70.473	130.648	132.566	132.538
15	508.755	558.888	565.166	34.3005	35.9975	38.2035	71.802	72.828	69.807	127.319	126.271	126.913
15.5	509.012	572.015	578.236	33.6935	36.5375	37.301	69.775	72.0575	70.2675	123.994	121.948	119.174
16	528.56	590.745	594.21	34.244	36.718	37.1875	74.183	71.9715	71.0175	121.578	121.019	116.663
16.5	533.171	603.818	604.839	34.0295	36.044	37.461	70.352	69.1195	69.2025	120.878	119.084	118.567
17	549.619	618.115	623.932	34.04	35.3725	37.5075	69.0895	70.5225	67.8095	117.165	116.39	116.307
17.5	553.35	623.618	622.663	33.424	36.243	37.1	68.0895	68.7095	66.923	117.685	116.698	115.048
18	557.001	630.601	626.616	31.39	34.5355	36.307	67.766	69.141	67.322	115.131	113.406	113.503
18.5	565.56	638.561	641.803	33.326	35.563	35.7605	68.025	70.353	67.8375	113.231	114.424	112.888
19	573.163	645.529	645.348	32.38	34.534	35.406	68.4545	69.08	67.786	113.915	113.797	113.331
19.5	580.163	650.854	653.954	33.0245	35.22	36.282	69.232	69.2365	68.651	114.843	114.549	110.643
20	585.629	658.574	661.12	32.7685	33.683	35.613	67.378	69.3975	68.155	112.493	112.069	111.102
20.5	591.125	671.137	669.187	31.6325	33.8885	35.9405	70.3995	69.6465	68.674	112.556	112.623	111.367
21	597.169	677.338	674.915	33.0805	34.41	36.3325	68.954	70.417	69.5435	111.437	112.085	111.349
21.5	611.414	690.659	689.015	31.592	35.0475	35.1585	68.0105	68.953	67.822	110.207	112.196	111.216
22	602.433	692.296	688.68	33.3115	34.637	36.352	68.9785	67.943	67.8775	110.166	110.271	110.617
22.5	606.906	694.816	696.266	33.2155	33.184	36.884	68.715	69.5805	69.2695	110.356	111.308	110.254
23	614.483	698.019	702.778	32.81	34.891	35.998	67.588	69.562	67.663	110.212	111.185	110.745
23.5	621.424	703.106	705.196	33.542	34.8	35.2375	68.875	69.401	67.9355	110.508	111.229	111.128
24	625.555	714.597	713.021	32.085	35.109	36.417	69.274	68.413	69.092	112.25	112.45	111.852	625.555	714.597	713.021	625.555	714.597	713.021	625.555	714.597	713.021
24.5	674.443	768.818	767.45	34.4425	37.354	38.9325	69.117	68.616	68.0005	108.392	108.501	108.669	611.53	615.648	607.355	619.599	626.125	613.577	468.535	491.494	503.882
25	625.281	712.611	707.812	31.3335	33.9255	34.7955	67.905	69.019	68.101	113.298	112.074	110.363	617.161	626.333	613.351	608.202	614.235	602.192	426.599	432.771	431.672
25.5	632.215	716.636	717.671	32.28	34.4425	35.8565	68.961	70.5585	68.3245	112.544	112.3	109.876	614.016	621.156	609.936	552.117	557.634	546.673	411.228	413.852	412.551
26	624.342	709.461	710.731	31.965	33.471	34.499	68.606	68.843	67.5125	112.441	112.593	110.272	614.402	621.345	607.246	525.824	531.136	520.718	397.182	399.765	405.98
26.5	637.373	726.255	725.481	30.847	33.982	34.861	67.4025	68.086	69.2895	112.086	112.174	111.57	604.881	611.83	598.357	506.477	511.736	502.014	393.159	394.858	402.468
27	638.428	727.339	723.406	32.1795	33.655	34.872	68.588	68.4945	68.7765	110.204	110.493	111.629	600.808	606.846	595.566	502.373	507.466	497.579	391.997	390.468	394.567
27.5	641.034	731.835	732.123	31.35	32.6295	34.727	69.129	70.407	68.4025	113.252	109.76	111.009	596.515	602.48	591.609	490.775	495.723	486.109	386.389	393.273	388.338
28	643.824	737.359	733.731	31.6025	33.149	34.9355	68.5705	69.9795	68.379	111.354	112.775	109.994	590.872	595.981	584.987	479.246	484.132	474.535	389.523	390.759	394.563
28.5	633.101	730.847	722.538	30.9335	33.213	35.288	68.303	69.0705	68.092	111.134	112.155	110.71	587.124	592.995	581.236	474.415	480.187	470.186	384.099	386.269	387.754
29	644.838	738.39	733.876	30.6335	33.482	34.173	68.8565	69.204	68.0935	112.615	113.056	111.982	580.899	585.986	575.352	470.034	474.467	465.591	384.602	389.533	389.262
29.5	648.062	739.463	737.124	30.5225	31.571	34.4855	68.9	68.2405	67.977	110.972	110.387	110.107	575.065	581.116	569.466	467.305	472.087	463.012	381.927	380.679	383.961
30	641.429	738.118	729.475	30.768	32.224	34.054	67.4025	68.95	67.6275	114.61	113.149	112.37	576.363	583.025	571.246	465.099	470.193	460.692	382.841	382.137	382.266

## Sheet: Fig.2b
Time (h)	20 μM Aβ	+ 5 μM SEVI at 1h	+ 5 μM SEVI at 5h	+ 5 μM SEVI at 11h	+ 5 μM SEVI at 24h
0	18.96	18.96	18.96	18.96	18.96
4	27.2	26.1	27.2	27.2	27.2
8	38.5	33	34.8	38.5	38.5
12	42.8	35.2	38.1	40	42.8
24	51.1	34	43.3	45.7	51.1
48	53.4	39.3	44.7	46.7	46

## Sheet: Fig.3a
	freshly prepared peptides			20-incubated peptides
	Y1	Y2	Y3	Y1	Y2	Y3
0.1 µM SEVI	2.8678	1.91396	1.60919	-0.11859	-0.20668	-0.49807
1 µM SEVI	0.125861	0.832806	3.73774	-0.78607	0.454022	-0.49214
5 µM SEVI	0.854024	3.94992	2.2819	0.960561	-0.3168	1.10202
20 µM Aß	28.3119	27.4461	26.2169	21.1363	26.774	22.5787
+ 0.1 µM SEVI	26.6639	27.2122	25.348	19.4023	16.7053	20.2813
+ 1 µM SEVI	23.9152	23.5713	25.5862	17.8161	22.2711	16.6054
+ 5 µM SEVI	23.9446	24.7061	19.1983	10.7759	8.73022	12.1104

## Sheet: Fig.3b
	freshly prepared peptides			20-incubated peptides
	Y1	Y2	Y3	Y1	Y2	Y3
0.1 μM SEVI	118.887	83.0928	106.71	107.704	94.3042	97.8208
1 μM SEVI	88.8211	113.726	103.451	97.7	101.665	102.658
5 μM SEVI	107.87	104.432	91.4782	104.717	102.229	102.254
20 μM Aβ	41.6543	41.982	34.3502	45.3152	54.889	48.1117
+ 0.1 μM SEVI	41.1735	43.2635	42.1116	56.4883	59.6232	61.9376
+ 1 μM SEVI	43.3852	45.067	43.444	56.0127	66.3175	60.8842
+ 5 μM SEVI	45.6047	47.2865	46.9754	57.0278	74.6974	71.936

## Sheet: Fig.4a
	NC	PC	+5 μM SEVI	+20 μM SEVI
0
0
0
0
0
0
0
0
0
0
0
0
0
0
0
0
0
0
0
0
0
0
0
0
0
0
0
0
0
0
0
0
0
0
0
0
0
0
0
0
0
0
0
0
0
0
0
0
0
0
0
0
0
0
0
0
0
0
0
0
0
0
0
0
0
0
0
0
0
0
0
0
0
0
0
0
0
0
0
0
0
0
0
0
0
0
0
0
0
0
0
0
0
0
0
0
0
0
0
0
0
0
0
0
0
0
0
0
0
0
0
0
0
0
0
0
0
0
0
0
0
0
0
0
0
0
0
0
0
0
0
0
0
0
0
0
0
0
0
0
0
0
0
0
0
0
0
0
0
0
2	1	1	1	1
2	1	1
2	1	1
2	1	1
2	1	1
2	1	1
2	1	1
2	1
2	1
2	1
2	1
2	1
2	1
2	1
2	1
2	1
2	1
2	1
2	1
2	1
2	1
2	1
2	1
2	1
2	1
2	1
2	1
2	1
2	1
2	1
2	1
2	1
2	1
2	1
2	1
2	1
2	1
2	1
2	1
2	1
2	1
2	1
2	1
2	1
2	1
2	1
2	1
2	1
2	1
2	1
2	1
2	1
2	1
2	1
2	1
2	1
2	1
2	1
2	1
2	1
2	1
2	1
2	1
2	1
2	1
2	1
2	1
2	1
2	1
2	1
2	1
2	1
2	1
2	1
2	1
2	1
2	1
2	1
2	1
2	1
2	1
2	1
2	1
2	1
2	1
2	1
2	1
2	1
2	1
2	1
2	1
2	1
2	1
2	1
2	1
2	1
2	1
2	1
2	1
2	1
2	1
2	1
2	1
2	1
2	1
2	1
2	1
2	1
2	1
2	1
2	1
2	1
2	1
2	1
2	1
2	1
2	1
2	1
2	1
2	1
2	1
2	1
2	1
2	1
2	1
2	1
2	1
2	1
2	1
2	1
2	1
2	1
2	1
2	1
2	1
2	1
2	0
2
2
2
2
2
2
2
2
2
2
2
2
2
4	1	1	1	1
4		1	1	1
4		1
4		1
4		1
4		1
4
4
4
4
4
4
4
4
4
4
4
4
4
4
4
4
4
4
4
4
4
4
4
4
4
4
4
4
4
4
4
4
4
4
4
4
4
4
4
4
4
4
4
4
4
4
4
4
4
4
4
4
4
4
4
4
4
4
4
4
4
4
4
4
4
4
4
4
4
4
4
4
4
4
4
4
4
4
4
4
4
4
4
4
4
4
4
4
4
4
4
4
4
4
4
4
4
4
4
4
4
4
4
4
4
4
4
4
4
4
4
4
4
4
4
4
4
4
4
4
4
4
4
4
4
4
4
4
4
4
4
4
4
4
4
4
4
4
4
4
4
4
4
4
6		1	1	1
6		1	1	1
6		1	1	1
6		1		1
6		1		1
6
6
6
6
6
6
6
6
6
6
6
6
6
6
6
6
6
6
6
6
6
6
6
6
6
6
6
6
6
6
6
6
6
6
6
6
6
6
6
6
6
6
6
6
6
6
6
6
6
6
6
6
6
6
6
6
6
6
6
6
6
6
6
6
6
6
6
6
6
6
6
6
6
6
6
6
6
6
6
6
6
6
6
6
6
6
6
6
6
6
6
6
6
6
6
6
6
6
6
6
6
6
6
6
6
6
6
6
6
6
6
6
6
6
6
6
6
6
6
6
6
6
6
6
6
6
6
6
6
6
6
6
6
6
6
6
6
6
6
6
6
6
6
6
6
8		1	1	1
8		1	1	1
8		1	1	1
8		1	1	1
8		1		1
8				1
8
8
8
8
8
8
8
8
8
8
8
8
8
8
8
8
8
8
8
8
8
8
8
8
8
8
8
8
8
8
8
8
8
8
8
8
8
8
8
8
8
8
8
8
8
8
8
8
8
8
8
8
8
8
8
8
8
8
8
8
8
8
8
8
8
8
8
8
8
8
8
8
8
8
8
8
8
8
8
8
8
8
8
8
8
8
8
8
8
8
8
8
8
8
8
8
8
8
8
8
8
8
8
8
8
8
8
8
8
8
8
8
8
8
8
8
8
8
8
8
8
8
8
8
8
8
8
8
8
8
8
8
8
8
8
8
8
8
8
8
8
8
8
8
10		1	1	1
10		1	1	1
10		1	1	1
10		1	1	1
10		1	1	1
10		1	1
10		1	1
10			1
10			1
10			1
10			1
10
10
10
10
10
10
10
10
10
10
10
10
10
10
10
10
10
10
10
10
10
10
10
10
10
10
10
10
10
10
10
10
10
10
10
10
10
10
10
10
10
10
10
10
10
10
10
10
10
10
10
10
10
10
10
10
10
10
10
10
10
10
10
10
10
10
10
10
10
10
10
10
10
10
10
10
10
10
10
10
10
10
10
10
10
10
10
10
10
10
10
10
10
10
10
10
10
10
10
10
10
10
10
10
10
10
10
10
10
10
10
10
10
10
10
10
10
10
10
10
10
10
10
10
10
10
10
10
10
10
10
10
10
10
10
10
10
10
10
12			1	1
12			1
12			1
12
12
12
12
12
12
12
12
12
12
12
12
12
12
12
12
12
12
12
12
12
12
12
12
12
12
12
12
12
12
12
12
12
12
12
12
12
12
12
12
12
12
12
12
12
12
12
12
12
12
12
12
12
12
12
12
12
12
12
12
12
12
12
12
12
12
12
12
12
12
12
12
12
12
12
12
12
12
12
12
12
12
12
12
12
12
12
12
12
12
12
12
12
12
12
12
12
12
12
12
12
12
12
12
12
12
12
12
12
12
12
12
12
12
12
12
12
12
12
12
12
12
12
12
12
12
12
12
12
12
12
12
12
12
12
12
12
12
12
12
12
12
12
12
12
12
12
14		1	1	1
14		1	1	1
14		1	1	1
14		1	1	1
14		1	1	1
14		1	1	1
14		1	1	1
14		1	1	1
14		1	1	1
14		1	1	1
14		1	1	1
14		1	1
14		1	1
14		1	1
14		1	1
14		1
14		1
14
14
14
14
14
14
14
14
14
14
14
14
14
14
14
14
14
14
14
14
14
14
14
14
14
14
14
14
14
14
14
14
14
14
14
14
14
14
14
14
14
14
14
14
14
14
14
14
14
14
14
14
14
14
14
14
14
14
14
14
14
14
14
14
14
14
14
14
14
14
14
14
14
14
14
14
14
14
14
14
14
14
14
14
14
14
14
14
14
14
14
14
14
14
14
14
14
14
14
14
14
14
14
14
14
14
14
14
14
14
14
14
14
14
14
14
14
14
14
14
14
14
14
14
14
14
14
14
14
14
14
14
14
16		1	1	1
16		1	1	1
16		1	1	1
16		1	1	1
16		1	1	1
16		1	1	1
16		1	1	1
16		1	1	1
16		1	1	1
16		1	1	1
16		1	1	1
16		1	1	1
16		1	1	1
16		1	1	1
16		1	1	1
16		1	1	1
16		1	1	1
16		1	1	1
16		1	1	1
16			1	1
16			1	1
16			1
16
16
16
16
16
16
16
16
16
16
16
16
16
16
16
16
16
16
16
16
16
16
16
16
16
16
16
16
16
16
16
16
16
16
16
16
16
16
16
16
16
16
16
16
16
16
16
16
16
16
16
16
16
16
16
16
16
16
16
16
16
16
16
16
16
16
16
16
16
16
16
16
16
16
16
16
16
16
16
16
16
16
16
16
16
16
16
16
16
16
16
16
16
16
16
16
16
16
16
16
16
16
16
16
16
16
16
16
16
16
16
16
16
16
16
16
16
16
16
16
16
16
16
16
16
16
16
16
18		1	1	1
18		1	1	1
18		1	1	1
18		1	1	1
18		1	1	1
18		1	1	1
18		1	1	1
18		1	1	1
18		1	1	1
18		1	1	1
18		1	1	1
18		1	1	1
18		1		1
18		1		1
18		1		1
18		1		1
18		1		1
18		1		1
18		1		1
18		1		1
18		1		1
18		1		1
18		1		1
18				1
18				1
18				1
18				1
18				1
18				1
18				1
18				1
18				1
18				1
18
18
18
18
18
18
18
18
18
18
18
18
18
18
18
18
18
18
18
18
18
18
18
18
18
18
18
18
18
18
18
18
18
18
18
18
18
18
18
18
18
18
18
18
18
18
18
18
18
18
18
18
18
18
18
18
18
18
18
18
18
18
18
18
18
18
18
18
18
18
18
18
18
18
18
18
18
18
18
18
18
18
18
18
18
18
18
18
18
18
18
18
18
18
18
18
18
18
18
18
18
18
18
18
18
18
18
18
18
18
18
18
18
18
18
18
18
20		1	1	1
20		1	1	1
20		1	1	1
20		1	1	1
20		1	1	1
20		1	1	1
20		1	1	1
20		1	1	1
20		1	1	1
20		1	1	1
20		1	1	1
20		1	1	1
20		1	1	1
20		1	1	1
20		1	1	1
20		1	1	1
20		1	1	1
20		1	1	1
20		1	1	1
20		1	1	1
20		1	1	1
20		1	1	1
20		1	1	1
20			1	1
20			1	1
20			1	1
20			1	1
20			1	1
20			1	1
20			1	1
20			1	1
20			1	1
20			1
20			1
20
20
20
20
20
20
20
20
20
20
20
20
20
20
20
20
20
20
20
20
20
20
20
20
20
20
20
20
20
20
20
20
20
20
20
20
20
20
20
20
20
20
20
20
20
20
20
20
20
20
20
20
20
20
20
20
20
20
20
20
20
20
20
20
20
20
20
20
20
20
20
20
20
20
20
20
20
20
20
20
20
20
20
20
20
20
20
20
20
20
20
20
20
20
20
20
20
20
20
20
20
20
20
20
20
20
20
20
20
20
20
20
20
20
20
20
22		1	1	1
22		1	1	1
22		1	1	1
22		1	1	1
22		1	1	1
22		1	1	1
22		1	1	1
22		1	1	1
22		1	1	1
22		1	1	1
22		1	1	1
22		1	1	1
22		1	1	1
22		1	1	1
22		1	1	1
22		1	1	1
22		1	1	1
22		1	1	1
22		1	1	1
22		1	1	1
22		1	1	1
22			1	1
22			1	1
22			1	1
22			1	1
22			1	1
22			1	1
22				1
22				1
22				1
22				1
22				1
22				1
22				1
22				1
22				1
22				1
22				1
22				1
22
22
22
22
22
22
22
22
22
22
22
22
22
22
22
22
22
22
22
22
22
22
22
22
22
22
22
22
22
22
22
22
22
22
22
22
22
22
22
22
22
22
22
22
22
22
22
22
22
22
22
22
22
22
22
22
22
22
22
22
22
22
22
22
22
22
22
22
22
22
22
22
22
22
22
22
22
22
22
22
22
22
22
22
22
22
22
22
22
22
22
22
22
22
22
22
22
22
22
22
22
22
22
22
22
22
22
22
22
22
22
24		1	1	1
24		1	1	1
24		1	1	1
24		1	1	1
24		1	1	1
24			1	1
24			1	1
24			1	1
24			1	1
24			1	1
24			1	1
24			1	1
24			1
24			1
24
24
24
24
24
24
24
24
24
24
24
24
24
24
24
24
24
24
24
24
24
24
24
24
24
24
24
24
24
24
24
24
24
24
24
24
24
24
24
24
24
24
24
24
24
24
24
24
24
24
24
24
24
24
24
24
24
24
24
24
24
24
24
24
24
24
24
24
24
24
24
24
24
24
24
24
24
24
24
24
24
24
24
24
24
24
24
24
24
24
24
24
24
24
24
24
24
24
24
24
24
24
24
24
24
24
24
24
24
24
24
24
24
24
24
24
24
24
24
24
24
24
24
24
24
24
24
24
24
24
24
24
24
24
24
24
26			1	1
26			1	1
26			1	1
26			1	1
26			1	1
26			1	1
26			1	1
26			1	1
26			1	1
26			1	1
26			1
26			1
26			1
26			1
26
26
26
26
26
26
26
26
26
26
26
26
26
26
26
26
26
26
26
26
26
26
26
26
26
26
26
26
26
26
26
26
26
26
26
[truncated: 401 more rows]

## Sheet: Fig.4b
	Group 1	Group 2	Group 3	Group 4
1	0	0	0	0
2	0	17.316	9.39113	3.47594
3	0	25.0902	11.859	4.60318
4	0	31.4681	14.7619	1.85185
5	1	30.8814	14.1414	3.05556
6	1	42.7656	17.0085	8.46682
7	2	48.6695	36.0684	17.7249
8	3	75.0318	43.0618	40.4482
9	4	100	69.1271	56.8376

## Sheet: Fig. 4e
Group 2	Group 4
13.9041	3.81264
18.4308	4.91285
